# Supplementary material for: Therapeutic Effects of Fenofibrate Nano-Emulsion Eye Drops on Retinal Vascular Leakage and Neovascularization
Source: Biology (Basel). 2021 Dec 15;10(12):1328. doi: 10.3390/biology10121328 (PMC8698460; doi:10.3390/biology10121328)
Supplement: Supplementary file 1 [file biology-10-01328-s001.zip]

Archive with 1 entries (1 files):
- biology-1395345-supplementary.pdf
